# Supplementary material for: Depot-Dependent Impact of Time-Restricted Feeding on Adipose Tissue Metabolism in High Fat Diet-Induced Obese Male Mice
Source: Nutrients. 2023 Jan 3;15(1):238. doi: 10.3390/nu15010238 (PMC9823673; doi:10.3390/nu15010238)
Supplement: Supplementary file 1 [file nutrients-15-00238-s001.zip]

Archive with 1 entries (1 files):
- nutrients-2101468-supplementary.pdf
